# Supplementary material for: Flexible Resource Allocation-Efficient Water Use Strategies Facilitate Invasion of Invasive Vine Sicyos angulatus L
Source: Biology (Basel). 2024 May 29;13(6):392. doi: 10.3390/biology13060392 (PMC11200540; doi:10.3390/biology13060392)
Supplement: Supplementary file 1 [file biology-13-00392-s001.zip]

Archive with 1 entries (1 files):
- biology-3017765-supplementary.pdf
